# Supplementary material for: Ten ensembles with hourly high spatial resolution datasets for severe precipitation events in Egypt
Source: Data Brief. 2020 Jul 5;31:105987. doi: 10.1016/j.dib.2020.105987 (PMC7358376; doi:10.1016/j.dib.2020.105987)
Supplement: Supplementary file 1 [file mmc1.xml]

<?xml version="1.0" encoding="utf-8" standalone="no"?>
<data>
  <datasets>
    <author>mohamedsamir.cairouniversity@gmail.com</author>
    <type>1</type>
    <dataset>
      <name>Ten ensembles hourly meteorological 3D dataset at high spatial resolution for severe rainfall event over Egypt</name>
      <caption />
      <description>This is high resolution hourly meteorological 3D dataset  for severe rainfall event over Egypt produced by WRF model. This data set related to https://iopscience.iop.org/article/10.1088/1742-6596/1039/1/012024</description>
      <filetype>
        <name />
      </filetype>
      <filesize />
      <source>0</source>
      <sourcename>Original Data</sourcename>
      <access>
        <type>1</type>
        <name>Data available in data repository</name>
        <reponame>Mendeley Data</reponame>
        <PersistentId>10.17632/js5984ckhh.1</PersistentId>
        <deeplinkurl>https://data.mendeley.com/datasets/js5984ckhh/1</deeplinkurl>
      </access>
    </dataset>
  </datasets>
</data>
